# Supplementary material for: A Qualitative Systematic Review of the Role of Entrustment in Pre‐Registration Healthcare Practice‐Based Learning: Implications for Dietetics Education
Source: J Hum Nutr Diet. 2026 Jun 10;39(3):e70287. doi: 10.1111/jhn.70287 (PMC13253917; doi:10.1111/jhn.70287)
Supplement: Supplementary file 2 — Supporting File S2 [file JHN-39-0-s002.xlsx]

## Sheet: Included papers
Appendix 2: Unabridged characteristics of included papers
Author	Year	Title	Study characteristics			Participant demographics			Methodology			Ethical considerations
			Study type	Country	Aim	Setting	No of participants	Profession group	Sampling	Data collection	Data analysis
Alexander et al	2025	Feeling the responsibility: Exploring the emotional experiences of final-year medical students when carrying out clinical tasks	Qualitative	Germany	To explore the emotional experiences of a group of medical students in the final clerkship year while performing clinical tasks	Clinical rotations in internal medicine, surgery and an elective discipline, Universitatsmedizin Berlin (Charite)	n=11 (n=9 female)	UG Medicine (final year, year 6)	Convenience	Online reflective diaries	Inductive-Deductive content analysis	Approved by the Charite data protection office and the Charite ethics committee
Bradley et al	2021	How Do Clerkship Students Use EPA Data? Illuminating Students’ Perspectives as Partners in Programs of Assessment	Qualitative	USA	To investigate how clerkship students interpret and use supervision recommendations provided in EPA assessments during clinical encounters	Clinical clerkships duirng first year of an EPA-based programme of assessment	n=9	UG Medicine	Convenience	Semi-structured interviews	Content analysis (concept driven and open coding)	Determined exempt by University of Virginia
Bramley et al	2021	E-portfolios and Entrustable Professional Activities to support competency-based education in dietetics	Exploratory Mixed-Methods	Australia	To explore student and supervisor perceptions of assessment approaches including use of EPAs, utility and acceptability of the structured e-portfolio, and value of student self-assessment and reflection	Clinical placements in metropolitan and rural hospitals	For survey n=7 students n=8 supervisors (all female) For consultation n=4 students n=11 supervisors	UG Dietetics (final year)	Convenience	Electronic surveys; Stakeholder consultation groups	Quantitative (descriptive statistics) Qualitative (thematic analysis)	Granted by La Trobe University Human Research Ethics Committee
Bremer et al	2025	A mixed‑methods study on the course of professional identity formation in undergraduate medical students	Mixed-Methods	Netherlands	To examine professional identity formation (PIF) among medical students during clinical rotations by comparing students' self perceived PIF, and their actual performance	Clinical rotations, Radboud University Medical Centre	For survey n=1519 students For portfolio n=240 students	UG Medical (years 4-6)	Purposive sampling	Questionnaire; Portfolio data;	Quantitative (descriptive and inferential statistics) Qualitative (deductive content analysis)	Approved by the Ethics Committee of the Netherlands Association for Medical Education
Butani et al	2021	Entrustable Professional Activity-Based Assessments in Undergraduate Medical Education: A Survey of Pediatric Educators	Mixed-Methods	USA and Canada	To investigate the extent and nature of EPA use in paediatric UG medical education, educators’ understanding of EPAs, and barriers/facilitators influencing adoption of EPA‑based assessment frameworks	Paediatric clerkships	n=167 clerkship directors, clinical site directors, teaching faculty, administrators	UG Medical	Census sampling Council on Medical Student Education in Pediatrics (COMSEP)	Web-based survey	Quantitative (descriptive statistics) Qualitative (conventional content analysis, iterative consensus process)	Granted exempt Institutional Review Board status at the University of California Davis.
Duijn et al	2018	When to trust our learners? Clinical teachers’ perceptions of decision variables in the entrustment process	Qualitative, Exploratory, Multidisciplinary, Multi-Professional	Netherlands	To identify which decision variables clinical teachers perceive as relevant when making entrustment decisions about learners’ readiness to perform EPAs with decreasing levels of supervision	Clinical workplace environments	Medical teachers n=8 (n=2 female) Veterinary teachers n=9 (n=6 female)	UG Medical/ Veterinary	Purposive sampling	Focus groups	Open and axial coding (ten Cate's framework: Ability, Integrity, Reliability, Humility)	Approved by Netherlands Association for Medical Education
Duijn et al	2017	Am I ready for it? Students’ perceptions of meaningful feedback on entrustable professional activities	Qualitative Multi-centre (Netherlands, Hungary, Germany)	Netherlands	To identify what students perceive as meaningful feedback required to prepare for performing an EPA at a designated level of supervision (i.e., readiness for entrustment).	Clinical learning environments	n=32 students (n=23 female)	UG Medical/ Veterinary (years 4-6)	Purposive homogenous sampling/ Opportunistic sampling (Germany)	Focus groups following nominal group technique	Open and axial coding (Ashford & Cummings' feedback seeking behaviour model)	Approved by Netherlands Association for Medical Education Ethics Board and Charité University Ethics Board; Formal approval not required for Budapest
Freedman et al	2025	Senior Year Clinical Trainees’ Perceptions of a Clinical Entrustment Scale in an Academic Veterinary Medical Center	Mixed-Methods	United States	To explore senior clinical veterinary trainees’ perceptions of the GOLD‑E (Goal Oriented Learner Driven‑Entrustment) tool, specifically: 1. how they regard the feedback it provides 2. how they enter into the clinical feedback relationship 3. how the tool enables authentic engagement with coaches	On campus clinical service rotations	Surveys n=30 Focus groups n=18 (n=16 female)	Senior/ Clinical year veterinary trainees	Convenience	Bi-weekly surveys including 2 open-ended questions; Two 45-mins, in person focus groups	Qualitative Inductive thematic analysis; Quantative Descriptive statistics	Study exempted by University of Minnesota Institutional Review Board (possibly because considered educational assessment of academic practices)
Gin et al	2022	Exploring how feedback reflects entrustment decisions using artificial intelligence	Mixed-Methods	United States	To identify narrative feedback characteristics associated with entrustment decisions using AI/NLP, and to determine what themes in feedback relate to supervisors’ entrustment‑supervision ratings	Core clinical clerkships at a U.S. medical school	Medical students n=216 Supervisors n=1455	Clerkship year medical students and clinical supervisors	Convenience	Observation of clinical task completion with open-ended narrative feedback and entrustment supervision rating	Axial coding to interpret AI-identified themes	Approved by University of California, San Francisco Institutional Review Board.
Lane et al	2018	Narrative Derived From Medical Student Reflection in Action: Lessons Learned and Implications for Assessment	Qualitative	United States	To evaluate a tool prompting learner reflection before/during/after patient encounters and to examine how these reflections can support assessment decisions within a competency‑based framework using EPAs.	Clinical paediatric training environment	Medical students n=7	Medical students and preceptors (faculty)	Purposive (non-random)	Structured reflection tool including student reflection and preceptor in the moment feedback	Content analysis (concept driven and open coding)	Not explicitlly stated; Described as program-based educational evaluation
Lee et al	2025	Student Perceptions of Narrative Feedback in Entrustable Professional Activities	Mixed-Methods	Canada	To explore undergraduate medical students’ perceptions of narrative feedback in EPA observations, including: 1. whether narrative feedback helps clinical development 2. barriers to obtaining EPA observations 3. student recommendations for improvement	Year 3 of a Doctor of Medicine programme at University of Alberta	n=35	Year 3 undergraduate medical students	Non-random, census-style (voluntary response)	Online survey with free text responses	Qualitative inductive thematic analysis; Quantitative descriptive statistics	Approved by University of Alberta Institutional Research Ethics Board
Li et al	2024	When words are your scalpel, what and how information is exchanged may be differently salient to assessors	Qualitative	Canada	To explore sources of variation when assessors estimate a learner’s readiness for entrustment during a simulated interaction in palliative medicine	Division of Palliative Care, Department of Family & Community Medicine (University of Toronto)	n=19 (n=17 faculty assessors) (n=2 learner assessors)	Faculty assessors (clinical educators) and year 3 post graduate medical learners (learner assessor)	Non-random, census-style (voluntary response)	Completed entrustment supervision scales; written strengths and areas for improvement; small group debriefs; reflective memos	Constructivist grounded theory	Approved by University of Toronto Research Ethics Board
McDonald et al	2025	Entrustable professional activities and feedback for learning: Insights from a mixed methods study	Mixed-Methods	Australia	To evaluate how written EPA feedback supports medical students’ clinical learning	5 year undergraduate medical programme including multiple clinical sites	n=120	Final year medical students and clinical supervisors	Purposive (non-random)	Entrustable Professional Activities forms	Qualitative Reflexive thematic analysis Quantative Content analysis	Approved by Human Research Ethics Committee
Palsson et al	2024	Clinical supervisors’ experience of a first‑time application of entrustable professional activities in clinical supervision of medical students: findings from a Swedish pilot study	Qualitative	Sweden	To investigate how clinical supervisors unfamiliar with EPAs experienced applying EPA frameworks when supervising undergraduate medical students	Various hospitals in South West Sweden	Clinical supervisors n=10	Undergraduate medical students	Purposive	Semi-structured interviews	Inductive content analysis	Swedish Ethical Review Authority advisory opinion: no objections; study did not require formal ethical review
Postmes et al	2021	EPA‑based assessment: Clinical teachers’ challenges when transitioning to a prospective entrustment–supervision scale	Qualitative	Netherlands	Explore challenges clinical teachers face when first using a prospective entrustment‑supervision (ES) scale in undergraduate EPA‑based assessment	Undergraduate medical curriculum (4th year of a 6‑year programme), recently transitioned to EPA‑based clerkships	n=120	Clinical teachers assessing undergraduate students in clerkships	Purposive	Semi-structured interviews	Inductive open coding	Approved by the Netherlands Association for Medical Education Ethics Review Board

## Sheet: Coding
Appendix 3: Data coding: first order constructs, second order interpretations and third order codes
Extract	Author	Year	Title	A: First order constructs (participant quotes - academic, practice educator, learner)	B: Second order interpretations (concepts and themes)		Keywords	C: Third order codes
					Concepts	Themes
1	Alexander et al	2025	Feeling the responsibility: Exploring the emotional experiences of final-year medical students when carrying out clinical tasks	“…it was something special, I mastered the challenge with joy.” (Operating room participation; direct supervision; enjoyment) “I felt a bit overwhelmed… I didn’t know what to do at that moment. This made me a bit upset and frightened.” (Emergency recognition/action; without direct supervision; fear/anxiety) “…it is boring not being allowed to make any really important decisions… Sometimes I can h…	Challenging task but achievable. Linked with positive emotion. Enjoyment and joy linked to novel complex tasks High stakes, low support linked with negative emotion. Overchallenge and overwhelming causing fear, anxiety and upset. Low value, repetitive tasks and constraining roles linked with negative emotion. Boredom and demotivation.	Emotional response relates to perceived value of clinical task	special, boring, enjoyment, tasklessness, low value, repetitive	C1 Perceived task value and meaningful participation
2	Alexander et al	2025	Feeling the responsibility: Exploring the emotional experiences of final-year medical students when carrying out clinical tasks	“Especially when sewing, I felt much more confident than a few weeks ago… Knowing that I can always call someone if I am in doubt makes me less anxious and more able to concentrate…” (Operating room participation; without direct supervision; relaxation) “…I felt just as uncertain today as I did yesterday… I wasn’t so successful and often had to prick twice… As a result, I was super slow, which in…	Growing competence and mastery leading to increased perceptions of control and in turn relaxation and focus. Confidence bolstered through repetition and safety net availability. Difficulty performing and failing spiral leading to reduced control, fear, anxiety and disappointment. Fuells uncertainty, poor performance and more insecurity.	Emotional response relates to perceived ability to perform clinical task	safety net, call someone, fear, anxiety supervision, direct supervision, availability	C2 Supported autonomy C3 Supervision fit and conditions for safe performance
3	Alexander et al	2025	Feeling the responsibility: Exploring the emotional experiences of final-year medical students when carrying out clinical tasks	“…I was able to intubate the first patients on my own… suggest dosages and medications… confirm my decisions. It’s fun and challenging.” (Intubation; direct supervision; enjoyment) “…I felt relatively insecure… kept thinking… ‘Actually, you have no idea’… the fear persists to forget something important… and then be held accountable…” (Patient information/advice; without direct supervision; fear/a…	Autonomy and entrustment opportunities linked with pride and enjoyment when scaffolding is present. Supported independence energises learning. Accountability without adequate confidence and support brings fear, anxiety and sometimes shame. Responsibility feels risky when perceived ability is low. Entrustment involves an emotional as well as functional transition. Emotions signal readiness or a mi…	Emotional response to increasing autonomy in clinical tasks	autonomy, entrustment, on my own, confirm, independence, responsibility, accountable, pride, scaffold	C2 Supported autonomy
4	Alexander et al	2025	Feeling the responsibility: Exploring the emotional experiences of final-year medical students when carrying out clinical tasks	“Being able to lend a hand, like today with wound care, was fun.” (Task under direct supervision; enjoyment) “…the hope of getting any instructions or explanations… is not fulfilled here. In terms of learning, you are left completely on your own.” (Diagnostic procedure participation; without direct supervision; disappointment)	Supervision “fit” with appropriate oversight linked to enjoyment and pride. Under supervision for complex or novel tasks linked with disappointment and shame. Reduced learning support.	Emotional response to alignment of supervision with level of ability	direct supervision, supervision fit, instruction, level of ability, appropriate oversight	C3 Supervision fit and conditions for safe performance
5	Alexander et al	2025	Feeling the responsibility: Exploring the emotional experiences of final-year medical students when carrying out clinical tasks	“…the chief physician just put the endoscopy device in my hand and said: ‘Now do it’… I really liked that, and it was fun… it was THE event of the day for me!” (Diagnostic procedure; direct supervision; enjoyment) “…radiologists were super nice and relaxed… I was not embarrassed… always happy to help, that makes everything easier and is a lot of fun.” (Interpreting test results; direct supervisio…	Supporting learners to reach their potential through hands-on opportunity and calm presence linked with enjoyment and motivation Psychological safety reduces shame and embarrassment and enables learners to ask for help. Positive effect. Supervisors can help regulate emotions through reassurance and guidance. Overcoming fear to find enjoyment, relaxation and relief.	Emotional response to quality of supervision	psychological safety, not embarrassed, ask for help, nice and relaxed, reassurance	C4 Educator-Learner relationship and psychological safety
6	Alexander et al	2025	Feeling the responsibility: Exploring the emotional experiences of final-year medical students when carrying out clinical tasks	“…felt misunderstood… for the rest of the day, no more… worked with fewer than 6 attempts… Was quite unhappy… for letting myself get so upset…” (Blood sampling; direct supervision; frustration) “Today was a good day – I probably saved my first life… the senior physician publicly congratulated me… This motivates me to work thoroughly in the future.” (Emergency recognition/action; without direct su…	Critical or misattuned feedback leads to frustration and poor performance or demotivation. Recognition and praise leads to pride, enjoyment, and motivation. Role-modelling enthusiasm and sharing expertise is linked with enjoyment and engagement.	Emotional response to feedback	feedback, tips, tricks, sharing expertise recognition, misunderstood, quite unhappy, frustration	C5 Actionable constructive feedback C4 Educator-Learner relationship and psychological safety
7	Bradley et al	2021	How Do Clerkship Students Use EPA Data? Illuminating Students’ Perspectives as Partners in Programs of Assessment	“…if they have that EPA little sticker on their [ID badge], I find that makes me more inclined to approach them about something like this in the future and do it.” “…[experience] does kind of [have a role] in my evaluation of the credibility. … established attendings… sometimes have a better feel than residents… [upper levels] will know more about where we are in our level of training and what’s …	Assessor engagement signals approachability and anticipated usefulness (badge, sticker, volunteering to do EPAs). Credibility judgements depend on assessor expertise or seniority and perceived evaluation skill. Learner’s responsibility framing influences whether supervision recommendations feel relevant to patient safety and readiness. Understanding of purpose (progress toward unsupervised practi…	BEFORE an EPA assessment — Factors shaping anticipated value and credibility	credibility, expertise, seniority, experience, perceived evaluation skill approach, trust, enthusiastic	C6 Educator credibility, judgement and evidence C4 Educator-Learner relationship and psychological safety
8	Bradley et al	2021	How Do Clerkship Students Use EPA Data? Illuminating Students’ Perspectives as Partners in Programs of Assessment	“Because some of the attendings… have never done one [an EPA assessment]. It’s not like I would trust them any more.” “When I was on… neurosurgery, I was not very familiar… I feel like the EPA tended to reflect that… Then I would try to target areas of weakness…” “The EPA, if you do it with them, then I feel like a lot of what they draw on in terms of feedback… they don’t really see you much asid…	Assessor familiarity with EPAs influences trust in ratings and comments; novice assessors reduce perceived credibility. Context familiarity (specialty or science knowledge) shapes performance and how students use assessment to target weaknesses. Direct interaction during observed encounter creates a concentrated feedback “sample” when longitudinal contact is limited. Relationship duration confoun…	DURING an EPA assessment — Context, observation effects, and interactional dynamics	supervision, observed encounters, familiar with me, direct interaction reflective practice, slows me down, forces me to think, target weaknesses	C3 Supervision fit and conditions for safe performance C8 Learner agency, self-assessment and regulation
9	Bradley et al	2021	How Do Clerkship Students Use EPA Data? Illuminating Students’ Perspectives as Partners in Programs of Assessment	“Sometimes I get feedback and it’s a few words. That… makes me not really pay attention to that EPA because… they didn’t take that much time to do it.” “Whether it’s thoughtfully written… ‘good job’… or… negative or positive but have a specific example… definitely affects my trust in their recommendations.” “…there’s consistency with the master assessors… people who have been invested in EPAs… if…	Brevity signals low assessor investment leading to reduced attention and use. Specificity and examples (thoughtful narrative) increase trust and implementability. Assessor type and calibration matter e.g. master assessors and invested faculty perceived as more consistent. Assessment can motivate improvement while not necessarily shifting perceived supervision level immediately (learning is increm…	AFTER an EPA assessment — Feedback volume and quality, alignment, and perceived utility	feedback, specific, example, improve, immediate, written	C5 Actionable constructive feedback
10	Bradley et al	2021	How Do Clerkship Students Use EPA Data? Illuminating Students’ Perspectives as Partners in Programs of Assessment	“…just the fact that now I have a relationship with them, I’d be more likely to ask them for feedback… since now I’d have that relationship…” “…Otherwise, you’re just put into a shadowing role a lot… You might just be told to watch… When people are actually forced to watch you take an HP… they think a lot more critically about your performance. I always felt like there was more of a mentorship wh…	Relationship increases learner asking for feedback and receptivity. Relatedness supports “assessment for learning”. Meaningful observation promotes mentorship and higher-quality judgement, shifting students from passive shadowing to active development. Educational alliance is the cross-cutting mechanism: it shapes trust, value, and the likelihood of acting on assessment data across phases.	THROUGHOUT an EPA assessment — Educational alliance and relationship as pervasive influence	meaningful, shadowing role, forced to watch, told to relationship, more likely to ask them, mentorship, trust, alliance	C1 Perceived task value and meaningful participation C4 Educator-Learner relationship and psychological safety
11	Bradley et al	2021	How Do Clerkship Students Use EPA Data? Illuminating Students’ Perspectives as Partners in Programs of Assessment	“…I think of what they said in the feedback versus what they said about the level of autonomy [from the rating scale].” “…with most of the feedback… I open it up… ‘OK, that one again. Neat.’ … It doesn’t really impact what I think.” “It’s dependent on the task… for the physical exam… I was… more understanding of the supervisor needing to be in the room… When it was a history, writing a note… I fe…	Narrative or verbal feedback is more important than the rating scales. Perceived redundancy or habit (“that one again”) reduces rating salience. Supervision expectations: some tasks “should” require less supervision at this stage; ratings are interpreted through task norms. Learners attribute autonomy growth to self-perceived development rather than rating inputs.	Cross-cutting finding: students rate narrative feedback over supervision ratings	autonomy, rating scale, more understanding supervision expectations	C2 Supported autonomy C3 Supervision fit and conditions for safe performance
12	Bramley et al	2021	E-portfolios and Entrustable Professional Activities to support competency-based education in dietetics	“I think it was clearer. I think it was more obvious what you needed to do.” “Less open to interpretation by your supervisor.” “There was different ideas… some people said their supervisors were expecting them to show every single competency with the patient… whereas at my placement… we just had to show them throughout your placement.”	EPAs are clear, concrete, and aligned with workplace tasks; CBA is perceived as abstract and confusing. EPAs reduce subjectivity and inter‑supervisor variation. EPAs improve shared mental models of expectations between students and supervisors. CBA encourages “checkboxing” of competencies; EPAs facilitate holistic practice‑aligned assessment.	Perceptions of EPAs vs Competency‑Based Assessment (CBA)	different ideas, checkbox aligned, less open to interpretation	C7 Underlying assumptions and shortcuts shaping entrustment decisions C3 Supervision fit and conditions for safe performance
13	Bramley et al	2021	E-portfolios and Entrustable Professional Activities to support competency-based education in dietetics	“That works well for the students… those competencies… they really struggle to understand how that translates to practice… Whereas in the skill descriptors (EPAs) it's very transparent… exactly the tasks they need to be able to do.” “I like it… it’s quite practical … are you observing them, are they doing it assisted or unassisted… and you can give them feedback.”	"	"	feedback, practical, assisted or unassisted	C5 Actionable constructive feedback
14	Bramley et al	2021	E-portfolios and Entrustable Professional Activities to support competency-based education in dietetics	“I’m a strong advocator for self‑assessment. It allows me to judge my competency level… what I need to work on and where I need to be by the end of placement.”	Self‑assessment promotes reflective practice, goal setting, and learner agency. Self‑assessment helps align expectations prior to supervisor evaluation, supporting formative learning.	Self‑assessment as valuable for learning and development	reflective practice, goal, work on, judge my competency	C8 Learner agency, self-assessment and regulation
15	Bramley et al	2021	E-portfolios and Entrustable Professional Activities to support competency-based education in dietetics	“It makes the student reflect on their own performance and experience prior to doing the final/mid‑way assessment.”	"	"	reflect, own performance and experience	C8 Learner agency, self-assessment and regulation
16	Bramley et al	2021	E-portfolios and Entrustable Professional Activities to support competency-based education in dietetics	“There were different ideas… some people said that their supervisors were expecting them to show every single competency with the patient…”	CBA amplifies inter‑assessor inconsistency, contributing to unfair or divergent expectations. EPAs mitigate this by anchoring judgment to observable clinical tasks.	Variability in supervisor expectations causes student confusion and fairness concerns	anchoring judgement, different ideas	C7 Underlying assumptions and shortcuts shaping entrustment decisions
17	Bramley et al	2021	E-portfolios and Entrustable Professional Activities to support competency-based education in dietetics	“I think it would be easier for supervisors as well… ‘Did I step in much there?’”	Entrustment scales feel practical, intuitive, and aligned with supervisory judgment. Dreyfus‑based ratings are experienced as subjective, binary, and misaligned with developmental progression.	Preference for Entrustment scale over Dreyfus model	entrustment, did I step in much aligned with supervisory judgement	C2 Supported autonomy C3 Supervision fit and conditions for safe performance
18	Bramley et al	2021	E-portfolios and Entrustable Professional Activities to support competency-based education in dietetics	“I like it… it's quite practical with… are you observing them, are they doing it assisted or unassisted “It matches what we are actually doing on the ground… better than novice, advanced beginner, competent.” “With competent/not competent it can be really difficult for students… the student’s actually developing and progressing.”	"	"	doing it assisted or unassisted aligned with supervisory judgement	C2 Supported autonomy C3 Supervision fit and conditions for safe performance
19	Bramley et al	2021	E-portfolios and Entrustable Professional Activities to support competency-based education in dietetics	“The weekly reviews… made you… have a look at… where you're tracking, what you should be working on.”	E‑portfolio supports documentation, reflection, and learning continuity, but: Students: usability and workload burdens. Supervisors: infrastructure, access, privacy issues. Confirms need for streamlined design and better technological support.	E‑portfolio usability: divergent views between students and supervisors	workload, burden, privacy, access	C9 Useability issues, workload pressure and box ticking
20	Bramley et al	2021	E-portfolios and Entrustable Professional Activities to support competency-based education in dietetics	“A hardcopy would allow for a more private assessment… computers are in a public space… privacy can be difficult.” “Sticking to the electronic format… if we can get away from printing out reams of paper… ideal thing.”	"	"	privacy, electronic format, printing	C9 Useability issues, workload pressure and box ticking
21	Bramley et al	2021	E-portfolios and Entrustable Professional Activities to support competency-based education in dietetics	“It’s very transparent… exactly the tasks they need to be able to do.”	EPAs provide valid performance signals of readiness for practice EPAs answer the “Can I trust this student to do this independently?”	Preference for EPAs linked to workplace‑based authenticity	authenticity, transparent independently, readiness	C1 Perceived task value and meaningful participation C2 Supported autonomy
22	Bramley et al	2021	E-portfolios and Entrustable Professional Activities to support competency-based education in dietetics	“Less open to interpretation by your supervisor.”	" "	"	interpret	C7 Underlying assumptions and shortcuts shaping entrustment decisions
23	Bremer et al	2025	A mixed‑methods study on the course of professional identity formation in undergraduate medical students	“…(student) is a part of the team, is visible and collaborates whenever possible.” “She acts as a professional towards colleagues and other staff.” “Good and friendly contact with patients. Relaxed communication.” “Communication comes naturally to you with patients and other healthcare professionals.”	Collaboration and communication is foundational to identity formation. Students who integrate well into teams receive stronger professional identity reinforcement. Communication skill is recognised early and across all students, not only high scorers.	Collaboration in the workplace	identity, professional, team, integrate team, visible, collaborates	C10 Professional identity & readiness C4 Educator-Learner relationship and psychological safety
24	Bremer et al	2025	A mixed‑methods study on the course of professional identity formation in undergraduate medical students	“Pay attention to your appearance… you may adopt a more formal attitude over the course of your career.” “Professional attitude and pleasant personality were regularly mentioned by colleagues.” “For your next clerkship, I would like to advise you to continue to pay attention to your self‑learning attitude… ask for feedback to develop yourself.” “You deal with feedback very well… we clearly see th…	Attitude and learning stance (reflective, feedback‑seeking) directly impact the quality of feedback received. Assertiveness and proactivity differentiate high‑scoring from low‑scoring students in supervisors’ accounts. Proactivity functions as a visibility mechanism leading to more opportunities for feedback and entrustment.	Presentation and eagerness to learn	professional, participation, attitude, trusted, boundaries, proactivity, takes responsibility	C10 Professional identity and readiness
25	Bremer et al	2025	A mixed‑methods study on the course of professional identity formation in undergraduate medical students	“You could develop more and present yourself more as a medical doctor. Stop being so modest.” “…independent student who can be trusted… like to work hard and do not shy away from challenges. Great!” “You should show yourself more and trust in your own abilities… Don’t be too modest!” “Be more confident by trusting your own judgment… a matter of experience.”	Confidence develops over time but lags for low scorer group, indicating uneven identity formation trajectories. Supervisors see confidence as a marker of readiness to transition to physician role.	Self‑confidence	identity, confidence, modest, role, trusted	C10 Professional identity and readiness
26	Bremer et al	2025	A mixed‑methods study on the course of professional identity formation in undergraduate medical students	“… gradually became more confident and grew more and more into her role as a medical doctor.” “Already functions at senior clerk level…” “Increasingly growing in the role of a novice primary care physician… very suitable for working in primary care!” “I’ve seen an acceptable growth in the past weeks.” “In the first weeks you had a somewhat wait‑and‑see attitude, but… visible growth… in medical co…	High scorer feedback is process‑oriented and developmental, praising trajectory and professional identity. Low scorer feedback is outcome‑oriented and cautious, reflecting slower or less visible identity formation. Consistent with literature: process‑focused feedback supports stronger professional identity formation than outcome‑focused feedback.	Growth toward becoming a physician	identity, professional, becoming, role, attitude, professionalism, growth	C10 Professional identity and readiness
27	Bremer et al	2025	A mixed‑methods study on the course of professional identity formation in undergraduate medical students	“You can be trusted with working in the medical department.” “Also reliable in asking for help or discussing case studies.”	Despite EPA‑based curriculum, trust/entrustment language is minimal, especially early in training. Suggests supervisors may not yet be fully integrating EPA language into feedback practices. Entrustment appears implicit, not explicitly verbalised. A missed opportunity for supporting professional identify formation.	Trust and entrustment (notably scarce)	professional, trusted, reliable	C10 Professional identity and readiness
28	Butani et al	2021	Entrustable Professional Activity-Based Assessments in Undergraduate Medical Education: A Survey of Pediatric Educators	“observable activities or skills” “framework to assess student’s ability to perform specific defined knowledge, skills, attitudes”	Educators conceptualise EPAs as directly observable units of clinical work, appropriate for workplace‑based assessment and capable of measuring competence.	EPAs as a framework for measuring competence via direct observation	observation specific, measuring	C3 Supervision fit and conditions for safe performance C5 Actionable constructive feedback
29	Butani et al	2021	Entrustable Professional Activity-Based Assessments in Undergraduate Medical Education: A Survey of Pediatric Educators	“synthetic combination of knowledge/skills/attitudes needed to perform a complex clinical action independently” “doctor skills” (term used to capture holistic clinical performance)	EPAs enforce integration across competency domains, enabling a holistic view of physician performance rather than siloed knowledge assessment.	EPAs as holistic assessment tools	independently, enabling attitude, holistic	C2 Supported autonomy C10 Professional identity and readiness
30	Butani et al	2021	Entrustable Professional Activity-Based Assessments in Undergraduate Medical Education: A Survey of Pediatric Educators	“I trust the student to do this task with my supervision” (individual entrustment decision) “framework for readiness for residency” “attempt to standardize medical education” “the warranty by the medical school that the students are learning these”	Educators understand EPAs as tools for: Determining readiness to progress (undergraduate to graduate medical education). Standardising training expectations. Monitoring institutional curriculum effectiveness.	EPAs support entrustment decisions and program evaluation	trust, progress framework, standardise	C2 Supported autonomy C3 Supervision fit and conditions for safe performance
31	Butani et al	2021	Entrustable Professional Activity-Based Assessments in Undergraduate Medical Education: A Survey of Pediatric Educators	EPAs provide a “shared framework for learner assessment” Offer an “opportunity to longitudinally track student professional development”	EPAs facilitate shared mental models across faculty and support developmental, cumulative assessment.	Satisfaction with EPAs among users	professional development	C10 Professional identity and readiness
32	Butani et al	2021	Entrustable Professional Activity-Based Assessments in Undergraduate Medical Education: A Survey of Pediatric Educators	Users reported dissatisfaction due to: “challenges with faculty training” (large number requiring training) “time needed by faculty to conduct EPA-based assessments”	Adoption is impeded by contextual factors influencing personal agency (in Clark's Commitment and Necessary Effort model terms): Faculty workload Need for training Administrative burden Technology requirements.	Dissatisfaction & barriers to implementation	time, workload, administrative burden, technology	C9 Useability issues, workload pressure and box ticking
33	Duijn et al	2018	When to trust our learners? Clinical teachers’ perceptions of decision variables in the entrustment process	“Someone should not only know how to execute a task, but also when to execute it and when not. (…) To tell the truth: the boundaries of the EPA. Is it still valid to execute this EPA.” “There has to be a certain level of knowledge about the preparation of a practical skill, and about the execution, aftercare and complications.” “Being able to explain the task to a patient is really the litmus tes…	Clinical teachers define “ability” broadly: not only technical execution but also indication judgement, explanation to patients, risk or complication management, transferability from similar tasks, organisation and efficiency, and documentation or hand‑over quality.	ABILITY (task competence, knowledge, indications, risk handling, organisation)	how to execute a task specific	C3 Supervision fit and conditions for safe performance C5 Actionable constructive feedback
34	Duijn et al	2018	When to trust our learners? Clinical teachers’ perceptions of decision variables in the entrustment process	“I would start by asking the learner: ‘Do you think you can do it on your own?’” “I would really like to know the learner understands, even when he/she is allowed to execute a task independently, when he/she should call a supervisor. I like to call this: ‘call when panic’.” Detailed guidance aligns with the entrustment model’s expectation that lower‑trust situations require more direction.	Entrustment depends on the learner’s discernment of limits and help‑seeking readiness—a crucial safety mechanism even when independent practice is permitted.	HUMILITY (self‑assessment, knowing when to ask for help)	entrustment, independently, discernment ask for help, trust	C2 Supported autonomy C4 Educator-Learner relationship and psychological safety
35	Duijn et al	2018	When to trust our learners? Clinical teachers’ perceptions of decision variables in the entrustment process	“In a situation when the learner does his thing, but with every step he deliberates with you… If he does a step, he discusses the step with you and he reflects…” “Maybe to take animal welfare into account, and to base decisions on this.”	Integrity is evidenced through transparent reasoning or step‑by‑step dialogue and explicit attention to patient or animal welfare; entrustment decisions involve moral and professional judgement, not only skill.	INTEGRITY (ethical behaviour, dialogue, patient welfare)	dialogue, discusses with you entrustment, reasoning, deliberates	C5 Actionable constructive feedback C2 Supported autonomy
36	Duijn et al	2018	When to trust our learners? Clinical teachers’ perceptions of decision variables in the entrustment process	“I want to...trust a learner will execute this task the same way in the future.” “Someone is good when he is able to get to the diagnosis in one straight line… If someone moves around this red line, then he is less entrustable…” “…there is a lot more around it… correct positioning… comforting the patient… Those things are part of it when you want to execute a task independently.” “…information ab…	Reliability includes consistency, structured reasoning, situational awareness beyond the narrow task, and professional behaviour over time.	RELIABILITY (predictability, situational awareness, adaptability, professionalism)	entrustment, independently, consistency professional behaviour, awareness	C2 Supported autonomy C10 Professional identity and readiness
37	Duijn et al	2018	When to trust our learners? Clinical teachers’ perceptions of decision variables in the entrustment process	“The proof of the pudding is in the eating: just show your skills to me.” “I would like to know the amount of supervision the learner already has experienced on this task before I saw him for the first time.” “What do other supervisors think of this learner? (…) ten of my colleagues may think it is fine and give high marks.” “The most important thing is to know how a learner has been assessed. No…	Entrustment requires sufficient sampling: repeated direct observation, knowledge of supervision history, multisource input, and sometimes simulation evidence. This is distinct from learner traits and motivated the new “adequate exposure” category.	ADEQUATE EXPOSURE (added category: evidence over time and across observers)	multiple teachers, multisource, sampling, supervision history, experience, proof, evidence	C6 Educator credibility, judgement and evidence
38	Duijn et al	2017	Am I ready for it? Students’ perceptions of meaningful feedback on entrustable professional activities	“Feedback must come from a reliable, responsible source, (…) a person who knows what is expected in such an activity” “Sometimes, trust is based on nothing, but it still gives you self‑confidence to be proactive and ask for feedback” “Part of a safe environment is also that you are able to mention having difficulties with a supervisor” “Feedback [for entrustment] should come from the person who k…	Credibility and expertise: meaningful feedback requires task‑relevant expertise (“knows what is expected”). Trustworthiness & psychological safety: trust enables proactive feedback seeking. Safety includes ability to admit difficulty. Longitudinal relationship: entrustment-specific feedback should come from someone who knows the learner over time. Multi‑source feedback valued (supervisors plus pe…	SOURCE (who feedback should come from)	relationship, safe environment, psychological safety, trust, knows me	C4 Educator-Learner relationship and psychological safety
39	Duijn et al	2017	Am I ready for it? Students’ perceptions of meaningful feedback on entrustable professional activities	“There should be a dialogue between my supervisor and myself about my performance on the activity” “I prefer personal feedback, instead of feedback provided to a group that you are part of” “Just written feedback is not complete. The supervisor should write down the feedback and provide an oral explanation”	Feedback as dialogue rather than monologue: students want interactive discussion. Individualised, private delivery preferred over group or generalised feedback. Multimodal feedback: written documentation plus oral explanation to ensure completeness and meaning. Safe environment as a core condition for method.	METHOD (how feedback should be delivered)	feedback, oral, written, dialogue	C5 Actionable constructive feedback
40	Duijn et al	2017	Am I ready for it? Students’ perceptions of meaningful feedback on entrustable professional activities	“…in the clinic most feedback focuses on knowledge and skill, not as much on attitude and communication… communication and dealing with others deserve special attention” “Feedback needs to be focused on whether you can do this on your own or not” “Feedback on mistakes should include the context in which they were made” “The supervisor should allow me to perform the activity by myself; this way, […	Beyond technical competence: students want feedback on generic skills (communication, collaboration, attitude), not only knowledge/skills. Entrustment‑specific feedback: students explicitly want information about readiness to act unsupervised (“can do this on your own”). Contextualised feedback: mistakes should be framed within the clinical context, not treated as isolated errors. Opportunity-to-…	TOPIC (what feedback should address)	feedback, specific, actionable autonomy, safe error-making	C5 Actionable constructive feedback C2 Supported autonomy
41	Duijn et al	2017	Am I ready for it? Students’ perceptions of meaningful feedback on entrustable professional activities	“The supervisor should take enough time to observe. Unfortunately, often a supervisor just walks by for a short moment and gives feedback on the complete task” “I would like to get the feedback while I work, not criticism at the end” “The feedback should come when I ask for it or when I am just about to make a mistake”	Timeliness and observation quality: meaningful feedback depends on adequate direct observation (not “walk‑by” assessment). In‑the‑moment coaching: some students prefer feedback during performance rather than retrospective critique. Just‑in‑time correction: feedback at the point of risk or error is valued for learning and safety.	TIMING (when feedback should occur)	observation quality, in the moment coaching, learning and safety feedback, coaching	C3 Supervision fit and conditions for safe performance C5 Actionable constructive feedback
42	Duijn et al	2017	Am I ready for it? Students’ perceptions of meaningful feedback on entrustable professional activities	“A supervisor could give great feedback, but because it is the first time you are meeting this supervisor, you don’t know exactly what the value is of this feedback” “The supervisor should have some knowledge about the progress made during the last weeks”	Continuity enables meaning: repeated feedback from the same supervisor supports credibility and developmental calibration. Follow‑up is essential: feedback must allow longitudinal tracking of progress (and adjustments) rather than one‑off comments.	FREQUENCY (how often & follow‑up)	credibility, calibration, continuity feedback value	C6 Educator credibility, judgement and evidence C5 Actionable constructive feedback
43	Freedman et al	2025	Senior Year Clinical Trainees’ Perceptions of a Clinical Entrustment Scale in an Academic Veterinary Medical Center	“The immediate and consistent feedback is much better than getting an evaluation weeks to months later and not being able to correct things.” “Instant feedback is critical. I need to know what I did and how I can improve when I do things… EPAs allow me to get actionable feedback that I could implement immediately.” “You should get feedback the same day—so you can go back and think about that situ…	Trainees value timeliness, specific next steps, and real‑time formative feedback, not generic comments. Immediate feedback enhances sense‑making, reflection, and behavioural change.	Immediate, actionable feedback	feedback, specific, actionable, improve, next steps, immediate, same day	C5 Actionable constructive feedback
44	Freedman et al	2025	Senior Year Clinical Trainees’ Perceptions of a Clinical Entrustment Scale in an Academic Veterinary Medical Center	“The EPAs were from techs and residents too, so feedback could come from three different sources… helpful… got feedback on the same situation from two different perspectives.”	Cross‑role feedback enhances feedback richness and triangulation. Multi‑source input contributes to legitimacy and clarity around expectations.	Feedback from multiple perspectives	legitimacy, different perspectives feedback, different sources, richness	C1 Perceived task value and meaningful participation C5 Actionable constructive feedback
45	Freedman et al	2025	Senior Year Clinical Trainees’ Perceptions of a Clinical Entrustment Scale in an Academic Veterinary Medical Center	“I like that the EPA is focusing on your veterinarian skills… with [the other system] a lot of the feedback… seems like they’re evaluating if I’m a good student, not if I’m going to be a good vet.” “Maybe the personality doesn’t play as much of a role… that affects the relationship when you don’t get along with the clinician.”	EPAs help anchor assessment in workplace performance, reducing bias from personality/likeability. Trainees value fairness and professional‑role alignment in feedback.	Feedback based on performance, not personality	anchor assessment, feedback relationship, personality, likeability	C5 Actionable constructive feedback C4 Educator-Learner relationship and psychological safety
46	Freedman et al	2025	Senior Year Clinical Trainees’ Perceptions of a Clinical Entrustment Scale in an Academic Veterinary Medical Center	“Sometimes you’re with five different clinicians… you get a review from whoever was the ending clinician. All it is about is the one case you worked with that one clinician… frustrating and not really valuable.”	Traditional rotation structures lack continuity, longitudinal memory, and balanced judgement. GOLD‑E is perceived as more accurate and representative when used well.	Feedback on other rotations (comparison to traditional systems)	feedback time, not really valuable, when used well	C5 Actionable constructive feedback C9 Useability issues, workload pressure and box ticking
47	Freedman et al	2025	Senior Year Clinical Trainees’ Perceptions of a Clinical Entrustment Scale in an Academic Veterinary Medical Center	“Finding the time within clinicians’ schedule because they’re busy…” “Am I supposed to be like, ‘Hey, will you evaluate me?’” “On [one rotation]… feedback always came from the instructor. So then [elsewhere]… I reached out… and the response was: ‘Well it’s your responsibility as the student to ask for feedback.’”	Trainees are uncertain about their role in the feedback relationship. They experience power imbalance, ambiguity, and fear of burdening clinicians. Cultural norms differ across rotations, creating inconsistency.	Initiating feedback (awkwardness, role confusion)	time, busy, burden responsibility, fear, feedback relationship, power imbalance	C9 Useability issues, workload pressure and box ticking C4 Educator-Learner relationship and psychological safety
48	Freedman et al	2025	Senior Year Clinical Trainees’ Perceptions of a Clinical Entrustment Scale in an Academic Veterinary Medical Center	“I really need to have specific examples of what I did right and what I did wrong so that I can improve and grow.” “Feedback… vague and not very directional.” “Nice to have on‑the‑spot feedback, but frustrating… only evaluated in one section.” “Needs to happen more often (two times a week maybe?).” “It’s hard for one person to give that much feedback for that many students almost every day.” (log…	Trainees crave clear, detailed, behaviour‑specific, example‑rich feedback. They want feedback to be multi‑dimensional (more than one EPA). Frequency and workload require structural solutions, not just better intentions.	Desire for specific, tangible feedback	feedback, specific, example, improve, vague	C5 Actionable constructive feedback
49	Freedman et al	2025	Senior Year Clinical Trainees’ Perceptions of a Clinical Entrustment Scale in an Academic Veterinary Medical Center	Confidence & motivation “It was nice to hear that the doctor thought higher of me…” “I felt more accepting of constructive feedback.” “Constant feedback through the rotation helped me to work on skills.” Concerns about forced/awkward implementation “It sometimes felt awkward and like it was forced to try to fit these evaluations into the day.” “…unnecessary, as I felt like I did receive feedback …		Other quotes from open ended survey responses	forced to fit these evaluations, awkward nice to hear, confidence, motivation	C9 Useability issues, workload pressure and box ticking C1 Perceived task value and meaningful participation
50	Gin et al	2022	Exploring how feedback reflects entrustment decisions using artificial intelligence	“Outstanding use of a one‑liner to start the documentation/SOAP note. Thorough HPI relevant to patient concerns. Separate assessment from plan in the note, and focus on pertinent details in the assessment …” “She accurately described her physical exam findings and her assessment and plan was organized in such a way that it was easy to follow and her plan was appropriate for each complaint.” “Good…	Concrete, specific reinforcement signals high trust. Detailed evidence serves as justification for assigning high entrustment. Generic praise signals mid‑range trust. Reasoning‑focused feedback signals developmental guidance without implying low competence.	Low Support level (3)	feedback, specific, generic, detailed assigning entrustment	C5 Actionable constructive feedback C2 Supported autonomy
51	Gin et al	2022	Exploring how feedback reflects entrustment decisions using artificial intelligence	“Excellent oral presentation.” (low detail) “Make sure to drive the needle perpendicular to the skin and think about how much of bite you need to take to make the skin edge line up.” (procedural guidance) “If pulse is biphasic and looks like a ‘punch,’ then it’s a vein … if there’s only one pulse and looks like blood ‘sucking out’ then it’s the JVP.” (exam skill) “A few other tips: Make sure you …	Low‑detail reinforcement suggests not yet sufficient evidence for trust. Procedural skills often yielded lower ES due to risk and limited autonomy. Low ES ratings elicit rich developmental guidance (specific steps, structured instructions). Detailed guidance aligns with the entrustment model’s expectation that lower‑trust situations require more direction.	High Support level (2)	specific, tips, detailed autonomy, evidence for trust	C5 Actionable constructive feedback C2 Supported autonomy
52	Lane et al	2018	Narrative Derived From Medical Student Reflection in Action: Lessons Learned and Implications for Assessment	“This appointment is serving as a well‑child check and an emergency department (ear infection) follow‑up, and so I will need to prioritize.” “Here for several vaccinations, so work with nursing to coordinate. Look closely in ears to see if there is a current infection.”	Learner anticipates competing demands and explicitly plans actions (prioritisation, coordination, specific exam focus).	“Before action” (anticipation, preparation, planning)	plan, prioritisation	C8 Learner agency, self-assessment and regulation
53	Lane et al	2018	Narrative Derived From Medical Student Reflection in Action: Lessons Learned and Implications for Assessment	“Answered mother’s questions regarding development and taught her about his “advanced” gross motor development.” “Anticipatory guidance about transitioning to solid foods, immunizations, and other developmental concerns.”	Learner describes decisions or actions taken in the encounter, showing reasoning about communication priorities and content delivered.	“During action” (real‑time choices, challenges, thinking)	real time choices, priorities	C8 Learner agency, self-assessment and regulation
54	Lane et al	2018	Narrative Derived From Medical Student Reflection in Action: Lessons Learned and Implications for Assessment	“Delivered oral presentation, wrote a note, prepared discharge summary and paperwork. I developed a clinical question.” “Look up the studies around tympanostomy tube placement and discuss the recommendations and criteria for ENT referral and surgery with my preceptor.”	Reflection moves from recounting tasks to feed‑forward planning: identifying knowledge needs and specific next learning actions.	“After action” (self‑critique, improvement planning)	reflect, plan, look up, learning actions	C8 Learner agency, self-assessment and regulation
55	Lane et al	2018	Narrative Derived From Medical Student Reflection in Action: Lessons Learned and Implications for Assessment	“I now understand a better way to give information.” “Challenging to take a history using the telephone interpreter.”	Learners use reflection to explain why performance improved or worsened (contextual sensitivity; communication adaptation).	Learner narrative shows adaptation over time (linking to prior reflections)	improve	C5 Actionable constructive feedback
56	Lane et al	2018	Narrative Derived From Medical Student Reflection in Action: Lessons Learned and Implications for Assessment	“Baby has blood coming from umbilicus; I know to probe with cotton swab to check origin; I think it’s normal but would like Dr X to confirm. Dr X agreed with me.”	Learner demonstrates situational judgement and requests confirmation appropriately—evidence relevant to entrustment and readiness and patient safety.	Learner narrative reveals uncertainty + safe help‑seeking (humility/entrustment‑relevant)	entrustment-relevant, confirm patient safety, situational judgement	C2 Supported autonomy C3 Supervision fit and conditions for safe performance
57	Lane et al	2018	Narrative Derived From Medical Student Reflection in Action: Lessons Learned and Implications for Assessment	Student realised she “had performed the maneuvers incorrectly and set herself the goal of mastering this examination technique” after watching the preceptor confirm negative findings	Student narrative can correct supervisor impressions and reveal hidden learning needs (metacognitive insight), enriching assessment decisions.	Learner reflection reveals gaps not visible to preceptor (assessment value)	learner reflection enriching assessment, goal, mastering	C8 Learner agency, self-assessment and regulation C5 Actionable constructive feedback
58	Lane et al	2018	Narrative Derived From Medical Student Reflection in Action: Lessons Learned and Implications for Assessment	“I misinterpreted dark circles under eyes.” “Putting all the pieces together my differential of toxin gets lower—all in all patient fits with nothing in particular—I did not even think of conversion (pseudo‑seizure) as an option.”	Learner articulates cognitive errors and missed differentials; creates a transparent window into clinical reasoning development.	Learner narrative captures errors/gaps in clinical reasoning (EPA‑linked)	putting the pieces together, articulates, clinical reasoning	C8 Learner agency, self-assessment and regulation
59	Lane et al	2018	Narrative Derived From Medical Student Reflection in Action: Lessons Learned and Implications for Assessment	Student: “I was able to answer all the parents’ questions about spitting up, dry skin, and the circumcision.” Preceptor: “Agree. Also gave accurate anticipatory guidance about cosleeping.”	Preceptor corroboration + elaboration supports “internal structure” / credibility of narrative and indicates coaching that builds on learner self‑assessment	Preceptor feedback often aligns with learner reflection and adds detail	feedback, coaching credibility of narrative	C5 Actionable constructive feedback C6 Educator credibility, judgement and evidence
60	Lane et al	2018	Narrative Derived From Medical Student Reflection in Action: Lessons Learned and Implications for Assessment	“Provided appropriate anticipatory guidance and information regarding development and mom’s concerns—able to home in on the family’s big concerns for the child.” “Prepared discharge paperwork and follow‑up appointment. Worked with nursing to coordinate patient care efficiently.”	Feedback is task‑anchored and maps onto EPA domains (communication, coordination, documentation), supporting assessment and coaching conversations.	Preceptor narrative in the tool: specific, behaviour‑anchored, EPA‑relevant	feedback, specific, coaching	C5 Actionable constructive feedback
61	Lane et al	2018	Narrative Derived From Medical Student Reflection in Action: Lessons Learned and Implications for Assessment	“Able to form rudimentary differentials; suggest trying to organize your thinking by chief complaint and develop a systematic differential…” “Good understanding of differentiating asthma flare with cough and distinguishing from other etiologies…” “Asked questions to help narrow her differential… clear that she knew the nuances…”	Preceptor feedback provides (1) developmental direction, (2) confirmation of progress, and (3) evidence for Clinical Competency Committee entrustment/progression judgments.	Preceptor narratives across time (EPA 2 excerpt): constructive and reinforcing	developmental direction, progression judgements feedback, evidence, direction	C2 Supported autonomy C5 Actionable constructive feedback
62	Lee et al	2025	Student Perceptions of Narrative Feedback in Entrustable Professional Activities	“It pushes me and colleagues to reflect on our performance, strengths, and weaknesses more often than we otherwise would.” “EPAs are absolutely valuable… I think many students have expressed the value of feeling supported and taught well based on specific actionable feedback in an EPA (especially those done by residents who often put in more detail).” “I think when there is time to fill them out …	none provided	Helpfulness of EPA feedback	when there is time, distraction, forced, tedious, never read them feedback, specific, actionable, immediate	C9 Useability issues, workload pressure and box ticking C5 Actionable constructive feedback
63	Lee et al	2025	Student Perceptions of Narrative Feedback in Entrustable Professional Activities	“Preceptors refusing to complete them or agreeing… then ignoring any and all reminders and having them expire.” “…I rarely worked directly with staff… so it was difficult to obtain the necessary staff EPAs.” “It feels like I am asking them for a favour every time… This limits the amount I ask for.” “EPAs are a huge inconvenience to staff… I feel uncomfortable to ask… especially since I need so ma…		Barriers to obtaining EPAs	ignoring, reminders, difficult to obtain, inconvenience, annoying, unrealistic, disrupts	C9 Useability issues, workload pressure and box ticking
64	Lee et al	2025	Student Perceptions of Narrative Feedback in Entrustable Professional Activities	“Less volume of EPAs required… I am focused on trying to get a specific EPA rather than taking advantage of other learning opportunities.” “Less EPAs, more pre‑filled feedback to decrease feedback fatigue.” “When working with one preceptor… helpful to have less EPAs… obtaining feedback regularly through clerkship evaluations… Would help with feedback fatigue.” “Weekly evaluations… would allow for…		Desired changes to EPA observations	volume, reminder, fatigue, mandatory, compensation subjective variability	C9 Useability issues, workload pressure and box ticking C7 Underlying assumptions and shortcuts shaping entrustment decisions
65	Li et al	2024	When words are your scalpel, what and how information is exchanged may be differently salient to assessors	“We don't have to talk about that right now. We can talk about it later. This is a lot for family to take in all at once. I felt like that was his own bias.” “I really got my back up when he said, ‘Part of this is going to be hard to hear’… He doesn't know this is going to be hard to hear.”	Certain phrases are treated as signals of either bias, paternalism, or inappropriate framing—directly affecting entrustment estimations.	Words matter (salience of specific phrases)	bias, family, paternalism, inappropriate framing	C7 Underlying assumptions and shortcuts shaping entrustment decisions
66	Li et al	2024	When words are your scalpel, what and how information is exchanged may be differently salient to assessors	“He's leaning in, he's making eye contact… ‘that's a very good question’. He's really bringing her into the conversation… in language that is understandable.” “I thought about how much information needed to be asked or given and was missing.” “I tried to put aside his polite manner and really think about what information he gave and how he gave it.” “His approach was very warm and respectful. But…	Assessors notice both relational quality and informational content, but experience tension when weighting them; prioritisation patterns correlate with “ready” vs “not yet ready” entrustment decisions.	What vs How information was exchanged	had to check myself, weighting them	C6 Educator credibility, judgement and evidence
67	Li et al	2024	When words are your scalpel, what and how information is exchanged may be differently salient to assessors	“If he missed something, I found myself rationalizing it… it was okay that wasn't in this encounter… as opposed to docking him for missing it.” “What I saw was not a matter of competence… that's a personal style thing.” “I think there was a knowledge gap… given the right knowledge he would have been [ready for entrustment].” “He was just missing too many of the things that you talk about.” “If th…	“Missed information” becomes either: Style/judgement (benign) or Competence gap (problematic), which is the mechanism producing divergent entrustment scores despite similar lists of strengths/areas for improvement.	How missed information is interpreted	entrusted, ready rationalising it, interpreted, judgement	C2 Supported autonomy C7 Underlying assumptions and shortcuts shaping entrustment decisions
68	Li et al	2024	When words are your scalpel, what and how information is exchanged may be differently salient to assessors	“As a supervisor you make the distinction… needing to jump in… versus… more style.” “I know for myself I'm constantly trying to muzzle myself, so I don't.” “When they design the EPA to evaluate our supervision… mine will say ‘you jump in too often’.” “I imagined that if I was there, would I have wanted to interject?” “In my mind I was trying to picture, would I just sit back and listen to him? An…	The urge to intervene is a tacit heuristic for entrustment (safety and accuracy vs autonomy and learning), and learners recognise the same tension.	“Jumping in” as a gauge of entrustment	jump in, intervene, would have said that differently, style heuristic, safety vs autonomy and learning	C7 Underlying assumptions and shortcuts shaping entrustment decisions C2 Supported autonomy
69	Li et al	2024	When words are your scalpel, what and how information is exchanged may be differently salient to assessors	“Four people rated as required major instruction… ‘wow’.” “I find it worrisome that some faculty would have found him entrustable.” “Can we develop a shared mental model when there is such variance? I'm just so shocked.” “…difference has to do with the perception of what the standard is… none have observed each other… we all imagine something different…”	Assessor variability becomes salient only when aggregated; reveals concern about standards, benchmarking, and the feasibility of “shared mental models.”	Surprise/concern about assessor variation	concern about standards, benchmarking variance, perception of standard, aggregated	C3 Supervision fit and conditions for safe performance C6 Educator credibility, judgement and evidence
70	McDonald et al	2025	Entrustable professional activities and feedback for learning: Insights from a mixed methods study	“Very considerate of the patient’s pain and dignity. Clarified the mechanism of injury from the fall and ensured no loss of consciousness.” (Admit/Consult EPA)	Specific behavioural descriptions of what the learner did well provide clear performance signals and align with task/process‑level feedback.	Effective feedback for present and future performance	feedback, specific, clear	C5 Actionable constructive feedback
71	McDonald et al	2025	Entrustable professional activities and feedback for learning: Insights from a mixed methods study	“…examination could be more targeted to murmur, positional changes and effect on murmur, exact location and radiation of murmur.” (Admit/Consult EPA)	Actionable, targeted advice provides “feed‑forward” strategy for improvement and supports future performance.		actionable, improve, feed-forward	C5 Actionable constructive feedback
72	McDonald et al	2025	Entrustable professional activities and feedback for learning: Insights from a mixed methods study	“Polite and friendly” (Discharge EPA) “Very reliable, hardworking, and polite,” (Admit/Consult EPA) “Amazing discharge summary” (Discharge EPA) “Excellent assessment of patient” (Admit/Consult EPA)	Feedback focuses on traits/affect and general praise; may boost morale but offers little guidance to change performance.	Lack of specific guidance for improvement	general praise, little guidance	C5 Actionable constructive feedback
73	McDonald et al	2025	Entrustable professional activities and feedback for learning: Insights from a mixed methods study	“Keep practicing” (Admit/Consult EPA) “Continue to see a variety of different patients” (Admit/Consult EPA) “Be confident in interacting with the patient” (Admit/Consult EPA) “Feel more confident writing discharge summaries” (Discharge EPA)	Vague behavioural prescriptions (or confidence advice) are not operationalised into strategies; may be experienced as unhelpful for self‑regulation and improvement.		vague, not operationalised	C5 Actionable constructive feedback
74	Palsson et al	2024	Clinical supervisors’ experience of a first‑time application of entrustable professional activities in clinical supervision of medical students: findings from a Swedish pilot study	“That there is a possibility to actually receive concrete feedback because it should be documented and there should be a requirement to receive feedback, and it shouldn’t just be: just keep on doing as you do.” “What should the student do, continue to examine more” “…what the student can do to increase their independence… the possibility that it can help with concrete feedback on improvement and …	EPAs create feedback accountability (documentation requirement), but supervisors worry feedback may degrade into generic phrases (“keep up the good work”, “examine more”).	Promoting Feedback	feedback, generic independence, accountability	C5 Actionable constructive feedback C2 Supported autonomy
75	Palsson et al	2024	Clinical supervisors’ experience of a first‑time application of entrustable professional activities in clinical supervision of medical students: findings from a Swedish pilot study	“For those who are used to working with it a lot, it will be a clear improvement because you will have a better structure of your assessments and your feedback.” “…it is a template so that there will be an equal evaluation for everyone… structure and clarity in being evaluated in the same way every time”	The framework supports standardised feedback structure, though supervisors note potential differences in standards for certain tasks (e.g., documentation).		feedback, differences, better structure, clarity standardised, clear improvement, template	C5 Actionable constructive feedback C3 Supervision fit and conditions for safe performance
76	Palsson et al	2024	Clinical supervisors’ experience of a first‑time application of entrustable professional activities in clinical supervision of medical students: findings from a Swedish pilot study	“It became more the candidates themselves who reflected, and I could provide input based on their own reflection… it gave a good structure.” “…night and day from today… they become more included and understand their shortcomings… because it is so concrete…” “If you have a form you have to fill out… the student is forced to search for more feedback and the supervisors are forced to give it…”	EPAs prompt learner reflection and feedback‑seeking behaviour, increasing learner agency and self‑awareness.		good structure, concrete learner agency and self-awareness, shortcomings	C5 Actionable constructive feedback C8 Learner agency, self-assessment and regulation
77	Palsson et al	2024	Clinical supervisors’ experience of a first‑time application of entrustable professional activities in clinical supervision of medical students: findings from a Swedish pilot study	“I think EPA is good, it is a structured way to follow the candidates’ development and it is also a concrete tool for them to know how they are doing.” “…observed six rectoscopies… At first, he simply observed… then… examined after I inserted the instrument… In the last two cases, he performed… while I observed and provided feedback afterwards.” “…both the student and the supervisor agree on what…	EPAs provide a developmental trajectory of autonomy and facilitate explicit alignment between learner and supervisor about independence level.	Trusting Assessments / Quantifying Autonomy	autonomy, independence, developmental agree on level, observed then examined, alignment	C2 Supported autonomy C3 Supervision fit and conditions for safe performance
78	Palsson et al	2024	Clinical supervisors’ experience of a first‑time application of entrustable professional activities in clinical supervision of medical students: findings from a Swedish pilot study	“…we are all unique… I may have an opinion… others might not… It’s challenging… personal reflection on one’s usual approach.”	Supervisors anticipate variable standards, especially for tasks with stylistic variability (e.g., notes), raising calibration concerns.		variable standards, stylistic, calibration, opinion	C7 Underlying assumptions and shortcuts shaping entrustment decisions
79	Palsson et al	2024	Clinical supervisors’ experience of a first‑time application of entrustable professional activities in clinical supervision of medical students: findings from a Swedish pilot study	“…students… focus more on the grade they get… which will perhaps cloud their memory of what was said…”	Risk of summative drift: numeric autonomy ratings may overshadow formative feedback, leading students to focus on “the number.”		focus more on grade overshadow formative feedback	C8 Learner agency, self-assessment and regulation C5 Actionable constructive feedback
80	Palsson et al	2024	Clinical supervisors’ experience of a first‑time application of entrustable professional activities in clinical supervision of medical students: findings from a Swedish pilot study	“…advantage of the other colleagues having assessed… makes me feel more secure in perhaps letting them go a little bit.” “…when I’m going to teach them to insert an IV… I always ask… what level are you at… so I don’t know if there really would be that much of a difference.” “If I have never met the student before, I would never dare to start at a Level 5 or 6… I’m afraid I would constantly feel t…	EPA scales can create presumptive trust, but some supervisors require grounded trust (personal observation/relationship), and may resist relying on colleagues’ ratings —especially with unfamiliar learners.		more secure, other colleagues have assessed, ratings need to intervene, trust (grounded or presumptive)	C6 Educator credibility, judgement and evidence C7 Underlying assumptions and shortcuts shaping entrustment decisions
81	Palsson et al	2024	Clinical supervisors’ experience of a first‑time application of entrustable professional activities in clinical supervision of medical students: findings from a Swedish pilot study	“I think it is good to have an information course prior… just to learn what an EPA is before the new concept arrives” “It is enough that there is a piece of paper or a website with a list on it… the student must be able to…” “…course leader… can send out what they want… advantage in the students also knowing which EPAs they will be assessed on… clarity.” “…uncertainty… may not matter… because [th…	Short preparation (paper/web course) is sufficient for basic concept comprehension, but supervisors want course‑specific clarity and practical supports; some foresee students as “EPA experts” who can scaffold supervisors.	Engaging Stakeholders (implementation conditions)	scaffold, preparation course-specific clarity, practical supports	C3 Supervision fit and conditions for safe performance C6 Educator credibility, judgement and evidence
82	Palsson et al	2024	Clinical supervisors’ experience of a first‑time application of entrustable professional activities in clinical supervision of medical students: findings from a Swedish pilot study	“…if you only have a student… once per semester… you will not be able to manage this.” “With a large group of teachers… difficult… But if… the eight of us… then there are no problems at all.” “…not a complicated system… assess independence… very clear and easy to assess.”	Feasibility depends on frequency of use and assessor continuity; some propose limiting EPA supervision to a smaller trained group to maintain quality.		frequency of use, trained to maintain quality, smaller group	C3 Supervision fit and conditions for safe performance
83	Palsson et al	2024	Clinical supervisors’ experience of a first‑time application of entrustable professional activities in clinical supervision of medical students: findings from a Swedish pilot study	“…challenge… take the time to find a space… actually give feedback…” “I’m concerned about the administrative burden… many tasks… individually don’t take much time.” “It will take more time than it does now… much more will be required.” “…more time‑efficient to have a structure around feedback… if… both schooled on the structure… it might go faster.” “There should be an acceptance [from management…	EPA implementation requires organisational acknowledgement and protected time; although documentation adds burden, structured feedback may become efficient once embedded.		time, administrative burden	C9 Useability issues, workload pressure and box ticking
84	Postmes et al	2021	EPA‑based assessment: Clinical teachers’ challenges when transitioning to a prospective entrustment–supervision scale	“I always have to look up the [supervision levels’] exact meanings. To tell you the truth, I don’t always remember well. Let’s have a look.” “[Supervision levels] 3b and 3c… what exactly is the difference? Yes, the words are different… That difference isn’t always entirely clear.” “It is a sliding scale, right. It is always a sliding scale, from 3a to 3b.”	Teachers rely on wording to interpret levels; sublevels create uncertainty; many experience supervision as continuous, not discrete categories.	Interpreting the ES scale anchors	sublevels create uncertainty, interpret, meanings, isn't clear	C7 Underlying assumptions and shortcuts shaping entrustment decisions
85	Postmes et al	2021	EPA‑based assessment: Clinical teachers’ challenges when transitioning to a prospective entrustment–supervision scale	“Do I entrust this [EPA] to you if it would concern my own family? … sometimes I judge: I just don’t trust the person that much. And then the grade starts to shift in my mind.” “You can also just ask the student… do you think you can now do this on your own… Most [students] can estimate well themselves…” “…if someone also takes the steps of the clinical reasoning process well… I tend to lower sup…	Teachers embed entrustment in values and heuristics (family test), integrate learner self‑assessment, and attend to clinical reasoning as a driver of autonomy.	Handling the prospective ES scale (judgement strategies + target level effects)	family test, judge, values autonomy, heuristic, clinical reasoning	C7 Underlying assumptions and shortcuts shaping entrustment decisions C2 Supported autonomy
86	Postmes et al	2021	EPA‑based assessment: Clinical teachers’ challenges when transitioning to a prospective entrustment–supervision scale	“I should declare them competent for 3a” “…the other day, a student said to me: you should rate that as a 3a.” “…we have to strive for, that is the level they [students] have to reach…” “We focus our rating around 3a because that is the norm…” “If I think… this student is functioning… sufficient… I score a 3a… and don’t worry about it.” “I think this [omitting the target entrustment level] result…	Target levels can clarify expectations but also anchor ratings, compress variance, and act as a default when teachers feel uncertain or under‑informed.		rating because that is norm default, don't worry about it, variance	C3 Supervision fit and conditions for safe performance C7 Underlying assumptions and shortcuts shaping entrustment decisions
87	Postmes et al	2021	EPA‑based assessment: Clinical teachers’ challenges when transitioning to a prospective entrustment–supervision scale	“Should I be present next time or can he do this on his own? And that’s how I determine the [supervision] level.” “I always give a 3 [indirect supervision]… the student usually checks the child, while I am talking to the parents.” “I think it [EPA in highly specialized patient population] should always be done under [direct] supervision… I did give a 3 [indirect supervision] once, even though I w…	Prospective scales demand that teachers move from “what happened” to “what is safe/appropriate next time,” a cognitive shift some do not recognise; others downplay scale semantics, potentially masking inconsistency.	Challenges of prospective judgement (retrospective habits vs future readiness)	direct vs indirect supervision prospective, future readiness, semantics, downplay scale	C3 Supervision fit and conditions for safe performance C7 Underlying assumptions and shortcuts shaping entrustment decisions

## Sheet: Codebook
Appendix 4: Third order codebook
C: Third order codes	Definition	Includes	Excludes	Papers
C1 Perceived task value and meaningful participation	Engagement and emotion depend on whether work feels authentic, consequential and role-aligned (vs low-value, repetitive, shadowing or “checkbox” tasks).	References to task authenticity/value, boredom/tasklessness, meaningful contribution, EPAs perceived as distraction/formality.	Primarily about feedback quality (C5), trust (C6), or relationship/safety (C4).	Alexander et al (2025); Bradley et al (2021); Bramley et al (2021b); Freedman et al (2025)
C2 Supported autonomy	Learning is energised when autonomy increases with scaffolding; risk/anxiety rises when responsibility outpaces confidence/support.	Supported independence, entrustment experiences, accountability, emotions tied to autonomy.	Interpretation issues (C7) or workflow burden (C9).	Alexander et al (2025); Bradley et al (2021); Bramley et al (2021b); Butani et al (2021); Duijn et al (2018); Duijn et al (2017); Gin et al (2022); Lane et al (2018); Li et al (2024); Palsson et al (2024); Postmes et al (2021)
C3 Supervision fit and conditions for safe performance	Outcomes depend on alignment between task demands, learner capability and supervision intensity (direct/indirect), including adequate observation and access to help.	Supervision level fit/mismatch, observation adequacy, safety conditions, expectations by task norms.	Relationship/psychological safety as primary mechanism (C4) unless specifically about supervision fit.	Alexander et al (2025); Bradley et al (2021); Bramley et al (2021b); Butani et al (2021); Duijn et al (2018); Duijn et al (2017); Lane et al (2018); Li et al (2024); Palsson et al (2024); Postmes et al (2021)
C4 Educator-Learner relationship and psychological safety	Trusting relationships, mentorship and psychological safety shape feedback seeking, receptivity, willingness to admit difficulty, and learning participation.	Mentorship, approachability, safe environment, team belonging/visibility as relational mechanism, comfort asking for help.	Primarily technical feedback content without relational mechanism (C5).	Alexander et al (2025); Bradley et al (2021); Bremer et al (2025); Duijn et al (2018); Duijn et al (2017); Freedman et al (2025)
C5 Actionable feedback	Feedback is valued when timely, specific, example-rich and dialogic, giving clear next steps; narrative is often preferred to numeric ratings.	Specific/usable feedback, dialogue, immediacy, feed-forward steps, critique of vague/trait praise.	Implementation workload/volume as main issue (C9).	Alexander et al (2025); Bradley et al (2021); Bramley et al (2021b); Butani et al (2021); Duijn et al (2018); Duijn et al (2017); Freedman et al (2025); Gin et al (2022); Lane et al (2018); Lee et al (2025); McDonald et al (2025); Palsson et al (2024)
C6 Educator credibility, judgement and evidence	Trust in assessment depends on assessor credibility, adequate sampling over time, multisource input and calibration/consistency across assessors.	Credibility judgements, assessor expertise, repeated observation, multisource, calibration, supervision history/simulation evidence.	Underlying assumptions and shortcuts shaping entrustment decisions (C7).	Bradley et al (2021); Duijn et al (2018); Duijn et al (2017); Lane et al (2018); Li et al (2024); Palsson et al (2024)
C7 Underlying assumptions and shortcuts shaping entrustment decisions	Tacit heuristics and interpretive frames (e.g., urge to intervene, style vs competence, anchoring to target levels) drive entrustment variation.	Heuristics (“jumping in”, “family test”), anchoring around target levels/sublevels, weighting warmth vs content, semantics of scale.	General credibility concerns without educator judgement (C6).	Bramley et al (2021b); Lee et al (2025); Li et al (2024); Palsson et al (2024); Postmes et al (2021)
C8 Learner agency, self-assessment and regulation	Learners use assessment for learning through self-assessment, reflection, goal setting and strategic feedback seeking, shaped by role expectations and power dynamics.	Self-assessment, reflection narratives, identifying gaps, planning learning actions, agency in seeking/using feedback.	System workload barriers without agency focus (C9).	Bradley et al (2021); Bramley et al (2021b); Lane et al (2018); Palsson et al (2024)
C9 Useability issues, workload pressure and box ticking	EPA value is shaped by volume requirements, time pressure, admin/tech burden and role ambiguity, often leading to checkboxing and fatigue.	Time/workload, difficulty obtaining EPAs, non-completion, e-portfolio usability/privacy, feedback fatigue, compliance focus.	Core feedback quality independent of workload (C5).	Bramley et al (2021b); Butani et al (2021); Freedman et al (2025); Lee et al (2025); Palsson et al (2024)
C10 Professional identity and readiness	Assessment and workplace participation shape professional identity through visibility, belonging, confidence and recognition of growth toward independent practice.	Identity formation, confidence/modesty, becoming a doctor/vet, professionalism/attitude, belonging to team, readiness language.	Task authenticity without identity elements (C1).	Bremer et al (2025); Butani et al (2021); Duijn et al (2018)
